# Supplementary material for: Phosphorylation of eukaryotic initiation factor-2α (eIF2α) in autophagy
Source: Cell Death Dis. 2020 Jun 8;11(6):433. doi: 10.1038/s41419-020-2642-6 (PMC7280501; doi:10.1038/s41419-020-2642-6)
Supplement: Supplementary file 7 — Table S1 [file 41419_2020_2642_MOESM7_ESM.xlsx]

## Sheet: RAWdata
Drug	Concentration (mM)	AG.sca WT U2OS	eIF2a.sca WT U2OS	AG.sca WT MEF	eIF2a.sca WT MEF	AG.Av WT U2OS	AG.Av c25 U2OS	AG.Av c59 U2OS	AG.Av c70 U2OS	dist c25 U2OS	dist c59 U2OS	dist c70 U2OS	dist mean U2OS	AG.Av WT MEF	AG.Av 4KO MEF	dist 4KO MEF	dist.sca mean U2OS	dist.sca 4KO MEF	AG.HM WT U2OS	eIF2a.HM WT U2OS	dist.HM U2OS	AG.HM WT MEF	eIF2a.HM WT MEF	dist.HM MEF	AG.Norm WT kinases	AG.Norm K1 kinases	AG.Norm K2 kinases	AG.Norm K3 kinases	AG.Norm K4 kinases	dist K1 kinases	dist K2 kinases	dist K3 kinases	dist K4 kinases	dist.sca K1 kinases	dist.sca K2 kinases	dist.sca K3 kinases	dist.sca K4 kinases	dist.HM K1 kinases	dist.HM K2 kinases	dist.HM K3 kinases	dist HM K4 kinases
Related figure	Fig. 1, 2, 3, 4, 5, 6, S1, S4	Fig.1C		Fig. 2B		Fig. 3B, C, D				From Fig. 3 to build Fig. 5				Fig. 4B		From Fig. 4 to build Fig. 5	From Fig. 3 to build Fig. 5	From Fig. 4 to build Fig. 5	Fig. 5						Fig. 6					From Fig.6A to build Fig. 6B				From Fig.6A to build Fig. 6B				Fig. 6
(+)Bay K8644	10	0.225842	0.405042	0.0211972	0.011391	35.543	28.7893	33.9777	23.9929	-2.43874	0.203428	2.04584	-0.0631561	18.2847	15.5595	0.260498	-0.0256204	0.0727124	0.58389	0.647385	0.490394	0.507948	0.504272	0.52724	-0.0144676	0.0183546	-0.00268079	-0.207898	0.0036708	-0.0350672	0.00132933	0.20427	0.0242665	-0.0871055	0.00237847	0.384611	0.0606872	0.467382	0.500892	0.640358	0.522742
17-AAG	10	0.673384	-0.656824	0.109877	-0.0606934	43.7978	27.7881	40.3022	29.8327	4.49891	0.309059	2.16444	2.32414	20.1117	11.6169	2.09459	0.942828	0.58466	0.733035	0.271854	0.804434	0.541111	0.477256	0.706198	0.0823368	-0.0380402	0.0960364	0.0158997	-0.00537201	0.11893	-0.0012197	0.076983	0.130277	0.295416	-0.00218232	0.144948	0.325804	0.609003	0.499182	0.554142	0.619802
2-Deoxyglucose	10	0.603427	-0.0894692	0.767689	-0.238724	42.5074	29.6719	38.1144	31.8749	1.7644	0.512886	0.567699	0.948327	33.6636	21.3346	3.55268	0.384706	0.991654	0.712005	0.466499	0.64039	0.759791	0.411423	0.8157	0.0694944	0.14157	0.119139	0.066386	0.0609909	-0.0760647	-0.0373106	0.0135898	0.049245	-0.188941	-0.066757	0.0255876	0.123155	0.429617	0.474987	0.509594	0.546052
2'.5'-Dideoxyadenosine	10	0.438245	-0.111455	0.511589	0.407091	39.4607	32.5937	37.7758	33.942	-3.23453	0.107212	-1.7313	-1.61954	28.3876	21.8282	1.65167	-0.656995	0.461027	0.658669	0.458301	0.271803	0.682954	0.648086	0.66631	0.086204	0.186852	0.129168	0.0496407	0.0492847	-0.105278	-0.0306951	0.0470654	0.0779699	-0.261506	-0.0549204	0.0886172	0.194992	0.403173	0.479416	0.533183	0.572605
3-Methyladenine	10	-0.00599451	-0.30181	-0.00785705	-0.379312	31.2668	23.6464	29.3443	21.0332	-0.623979	0.39808	1.94942	0.574507	17.6862	17.395	-0.509919	0.233059	-0.142333	0.497752	0.388715	0.586518	0.497054	0.361475	0.446827	-0.0216931	0.0547832	0.0141864	-0.0293628	0.048513	-0.0792369	-0.0228701	0.0182798	-0.0290367	-0.196821	-0.0409197	0.0344181	-0.0726168	0.426724	0.48466	0.512904	0.472796
3.4DC	30	0.223123	2.97201	0.102565	0.511221	35.4928	17.2872	18.7669	18.0928	8.51315	2.99061	5.1773	5.56035	19.961	9.79379	2.61308	2.25566	0.729385	0.582899	0.988547	0.967184	0.538386	0.682835	0.749149	0.18567	-0.00693777	0.146893	0.205291	0.0999154	0.19072	0.0509242	-0.00932545	0.125313	0.47374	0.0911147	-0.0175584	0.31339	0.670536	0.534115	0.493416	0.615404
4.4DMC	50	0.445636	0.961361	-0.0249056	0.0336412	39.597	28.1382	33.9026	31.2008	1.12068	0.839819	-0.2138	0.582235	17.3349	14.5254	0.268365	0.236194	0.0749084	0.661157	0.808771	0.587658	0.490661	0.512613	0.528061	0.127673	0.0538199	0.180053	0.180297	0.0429687	0.0711062	-0.0404382	-0.0422921	0.125893	0.176625	-0.0723529	-0.0796298	0.31484	0.565849	0.472894	0.470174	0.615919
6-Gingerol	10	0.543675	0.47588	0.328928	0.295375	41.4053	26.5234	39.2178	37.2542	3.97368	0.140898	-2.73758	0.458998	24.6245	19.5087	1.12866	0.186201	0.315043	0.693283	0.671245	0.569375	0.620905	0.608989	0.61599	0.0328912	0.00748819	0.0763105	0.105019	-0.0348884	0.0233116	-0.0308098	-0.0616947	0.11121	0.0579049	-0.0551255	-0.116162	0.27812	0.521701	0.47934	0.456549	0.602808
7-Ketocholesterol	10	0.884892	0.0115516	1.05965	0.304438	47.699	32.2983	42.6684	39.6002	3.01696	0.473401	-1.52216	0.656067	39.6785	28.633	3.26913	0.266145	0.912507	0.7904	0.504332	0.5985	0.830542	0.612221	0.79718	0.887191	1.39695	1.13956	0.467182	1.15788	-0.531518	-0.246592	0.429928	-0.261069	-1.32027	-0.441208	0.809491	-0.652897	0.121276	0.340333	0.771048	0.273022
8-CPT-cAMP-Na	10	0.29937	-0.222218	0.265485	-0.201618	36.8992	28.2759	34.2528	24.231	-0.965561	0.361143	2.4506	0.615393	23.3175	19.5318	0.688664	0.249645	0.192226	0.610415	0.417431	0.592538	0.598262	0.424964	0.571589	1.46481	1.32088	1.6415	2.06026	1.19961	0.123249	-0.174161	-0.587618	0.273152	0.306145	-0.311612	-1.1064	0.683114	0.612829	0.385227	0.159816	0.735882
A23187	10	0.0353669	1.25459	1.19302	0.155865	32.0297	19.9877	21.9318	26.0974	3.42405	1.87722	-0.45608	1.61506	42.4261	42.1797	-0.0442424	0.65518	-0.0123493	0.513259	0.867827	0.727657	0.85687	0.558184	0.495369	0.176319	0.00681193	0.321119	0.254353	0.507765	0.167425	-0.13376	-0.0678012	-0.303175	0.415876	-0.239326	-0.12766	-0.758199	0.651086	0.411204	0.452273	0.242817
AG112	10	0.717713	-0.190641	0.716908	0.0620388	44.6154	32.134	41.9215	36.2645	0.939652	0.137084	-0.950015	0.0422404	32.6175	22.386	2.87847	0.0171356	0.803464	0.745844	0.428993	0.506425	0.745615	0.523248	0.769448	0.0470425	0.165696	0.125979	0.0281765	-0.0791935	-0.122984	-0.0666445	0.029398	0.17088	-0.305486	-0.119242	0.055352	0.427348	0.387406	0.455403	0.520745	0.654984
AICAR	10	0.0741742	0.392262	0.168326	-0.195989	32.7455	25.1606	32.1682	25.8864	-0.999168	0.106285	-0.0626644	-0.318516	21.3158	15.4906	1.28569	-0.129212	0.358873	0.527787	0.642996	0.451697	0.562789	0.427029	0.631419	0.0371096	0.0815031	-0.00716989	-0.0757788	0.0101306	-0.0475323	0.0574198	0.123555	0.0691584	-0.118068	0.102737	0.232636	0.172956	0.45584	0.53845	0.586364	0.564497
Akt Inhibitor X-HCl	10	2.62128	0.486022	3.85776	0.632934	79.7261	65.8027	76.1981	72.0291	-5.78444	-0.768922	-6.28067	-4.27801	97.324	64.1817	11.2755	-1.73545	3.14731	0.980771	0.674593	0.0689343	0.996941	0.720995	0.991172	2.40391	2.0184	3.09238	2.5108	2.29592	0.354966	-0.695245	-0.0996899	0.0847267	0.881719	-1.24395	-0.187701	0.21189	0.78961	0.134014	0.430073	0.578796
ALLN	10	1.53278	1.28495	2.51771	2.70212	59.6491	47.7226	44.705	40.8921	-3.0595	1.93442	2.47477	0.449897	69.7168	36.1481	10.8732	0.182509	3.03502	0.908808	0.872965	0.568016	0.977612	0.982929	0.989569	0.964203	1.43307	1.14657	1.42636	0.998739	-0.491136	-0.176643	-0.453479	-0.0205751	-1.21996	-0.316054	-0.853834	-0.0514554	0.138245	0.383651	0.217423	0.480714
Amiodarone-HCl	10	2.59911	-0.112141	2.28817	-0.218504	79.3173	51.283	71.6359	48.2401	7.7903	0.00656166	6.26437	4.68708	64.9879	39.3211	8.31805	1.9014	2.32181	0.980134	0.458046	0.945427	0.968698	0.418787	0.970192	0.962632	1.17131	0.912094	1.37407	1.15501	-0.227246	0.057751	-0.402698	-0.182741	-0.564469	0.103329	-0.758222	-0.45701	0.300125	0.538671	0.24281	0.335032
Anacardic Acid	50	0.105174	-0.374773	-0.0310976	-0.235766	33.3173	21.1703	29.09	23.9403	3.22718	0.759704	1.20099	1.72929	17.2074	15.9547	-0.219453	0.701518	-0.0612556	0.539359	0.363048	0.741212	0.488341	0.412498	0.477045	0.375694	0.198982	0.606836	0.454623	-0.0579119	0.17191	-0.221937	-0.068966	0.477364	0.427016	-0.397095	-0.129853	1.19382	0.654872	0.355341	0.451459	0.857017
Anisomycin	10	-0.931288	2.10696	0.260004	7.84595	14.2	9.07525	20.1354	13.2749	0.929965	-0.530859	-0.600745	-0.067213	23.2045	13.4483	2.54781	-0.0272661	0.711168	0.198303	0.959318	0.489777	0.596284	0.999992	0.743979	-0.308294	-0.515267	-0.285486	-1.22072	-0.218876	0.212281	-0.00786708	0.92459	-0.0405836	0.527295	-0.014076	1.74087	-0.101494	0.688034	0.494722	0.931585	0.462013
AS605240	10	0.743238	-0.134453	1.56676	0.446999	45.0862	28.857	41.7762	29.0073	4.41141	0.236078	3.11066	2.58605	50.1257	36.1308	4.39116	1.04908	1.2257	0.753033	0.44975	0.828298	0.912945	0.661615	0.862777	0.11441	0.234689	0.0995965	0.131621	0.183945	-0.125586	0.0272675	-0.00681644	-0.0322395	-0.311951	0.0487876	-0.0128344	-0.0806265	0.385107	0.518287	0.495187	0.469802
Bafilomycin A1	1	2.44878	0.263384	3.07314	0.0316164	76.5445	53.948	59.2306	38.9796	3.23522	1.86011	10.1228	5.0727	81.1595	44.0014	12.214	2.05783	3.40928	0.975233	0.597504	0.956343	0.990143	0.511854	0.994023	4.59366	3.66544	5.57262	4.88904	4.90786	0.874352	-1.00171	-0.291374	-0.411783	2.17185	-1.79228	-0.548615	-1.02981	0.962952	0.0636603	0.305144	0.175851
Brefeldin A	10	1.13373	1.70231	0.591576	1.09071	52.2886	31.022	40.0992	31.7865	7.56184	1.65033	4.45118	4.55445	30.0354	15.1509	4.27902	1.84759	1.1944	0.845612	0.927806	0.94111	0.708346	0.836999	0.857123	0.15285	0.0182943	0.315854	0.322365	0.177804	0.132311	-0.151928	-0.159368	0.0124774	0.328656	-0.271833	-0.300066	0.0312044	0.620809	0.399452	0.389337	0.511699
BTC	5000	0.0165986	-0.573255	0.0812958	-0.339071	31.6835	24.131	35.8053	23.1046	-0.785024	-0.725094	1.00655	-0.167857	19.5229	15.1801	0.78878	-0.068094	0.220171	0.506224	0.297364	0.474487	0.530448	0.37552	0.581822	-0.0175403	-0.05605	0.0121194	-0.12505	0.0190969	0.0373175	-0.0166375	0.118243	0.00534328	0.0926951	-0.0297682	0.222634	0.0133628	0.534705	0.488839	0.58272	0.505011
C1	10	0.707658	0.0855559	0.543278	0.816447	44.4299	25.0667	32.3947	23.5355	7.55687	1.85909	5.7757	5.06389	29.0404	22.7174	1.59066	2.05426	0.443999	0.742975	0.53204	0.956118	0.693156	0.772884	0.660607	0.0658765	0.0316259	0.19209	0.195664	0.0530431	0.0318176	-0.114344	-0.119472	0.0537983	0.0790334	-0.204586	-0.224949	0.134542	0.529603	0.423877	0.416435	0.550283
C2-dihydroceramide	10	0.378684	-0.497164	0.201139	-0.313105	38.3621	24.4097	39.1926	22.6048	3.78791	-0.321834	3.89286	2.45298	21.9918	19.4123	0.286948	0.995095	0.0800955	0.638308	0.321749	0.816475	0.57486	0.384697	0.53	0.110229	0.103833	0.124286	0.0484901	0.11198	0.00294099	-0.00175922	0.0722411	0.0375416	0.00730528	-0.00314763	0.136019	0.0938864	0.502739	0.49882	0.550831	0.535149
C646	10	0.380414	-0.339746	0.167628	-0.138658	38.394	27.7893	37.971	30.7567	0.582402	-0.0924849	-0.448445	0.0138241	21.3014	17.3073	0.714578	0.00560798	0.199459	0.638907	0.375283	0.502103	0.562531	0.44819	0.574244	0.194008	0.244215	0.180849	-0.120773	0.049476	-0.0556487	0.0250906	0.325498	0.18548	-0.138229	0.0448926	0.612864	0.463861	0.448349	0.516828	0.714899	0.667254
Caffeine	10	0.407894	-0.2014	0.317506	0.681724	38.9009	26.5021	33.9155	30.1839	2.17932	0.730538	0.0563129	0.988722	24.3892	19.1695	1.15649	0.401093	0.32281	0.648361	0.425044	0.646031	0.616864	0.735476	0.618743	0.0725736	0.106473	0.125598	0.0997002	0.204177	-0.0373913	-0.0407316	-0.0166883	-0.0948307	-0.0928782	-0.0728779	-0.0314216	-0.237158	0.465227	0.472698	0.488219	0.411992
Capsaicin	10	0.37976	0.0148749	0.943525	0.3489	38.3819	27.5214	37.929	37.0445	0.829583	-0.0866054	-3.81141	-1.02281	37.2861	24.9084	3.63809	-0.414921	1.0155	0.63868	0.505578	0.34924	0.804599	0.627931	0.821016	0.108647	0.186674	0.220699	0.192086	1.42534	-0.0826552	-0.100368	-0.0731228	-1.31378	-0.205312	-0.179581	-0.137679	-3.28558	0.423611	0.433062	0.448553	0.00718628
Carbamazepine	10	-0.0156442	0.243935	0.497076	-0.0264379	31.0888	21.4337	28.106	20.0847	1.36088	0.598262	2.38619	1.44844	28.0886	25.1345	0.521919	0.587587	0.145682	0.494134	0.590469	0.707108	0.678222	0.490087	0.554415	-0.0207395	0.0287594	-0.0406024	-0.0903261	0.0847984	-0.0518912	0.0332208	0.0802753	-0.0653743	-0.128895	0.0594394	0.151147	-0.163492	0.451814	0.522275	0.556438	0.438996
Chloroquine	10	1.8738	0.141333	1.55769	-0.320081	65.9392	53.8297	60.2104	48.4919	-4.33605	0.0513865	0.882852	-1.13394	49.9389	24.8981	7.83115	-0.460001	2.1859	0.943251	0.552802	0.334033	0.911858	0.382223	0.963696	0.672862	1.04458	0.492407	0.596059	0.765146	-0.388483	0.190362	0.0865666	-0.0715899	-0.964975	0.340601	0.162992	-0.179036	0.190392	0.625018	0.560819	0.433262
Clonidine-HCl	10	0.396416	0.188817	0.483293	0.168229	38.6891	28.1712	36.8304	28.8751	0.431377	0.162426	0.672256	0.42202	27.8046	19.3728	2.22413	0.1712	0.620817	0.644425	0.570337	0.563849	0.673694	0.562753	0.717324	0.0650087	0.227934	0.191862	0.0591855	0.156454	-0.168136	-0.114981	0.0163141	-0.0533433	-0.417643	-0.205727	0.0307171	-0.133404	0.348312	0.423459	0.511517	0.45014
Ctrl	NA	0	0	0	0	31.3774	23.0771	31.6032	24.7644	1.93033e-14	6.52787e-16	5.92956e-15	8.62855e-15	17.848	15.9313	-3.04582e-15	0	0	0.5	0.5	0.5	0.5	0.5	0.5	0.0297858	0.0274125	0.04261	0.0403031	0.0703052	-1.75927e-18	-6.11015e-17	7.99002e-17	2.85243e-17	0	0	0	0	0.5	0.5	0.5	0.5
CPT613	100	0.394959	-0.25942	0.100164	-0.125118	38.6623	27.9828	35.7429	28.4651	0.591913	0.358119	0.880713	0.610248	19.9116	16.5399	0.493586	0.247558	0.137774	0.643925	0.403927	0.591782	0.537491	0.453218	0.551482	0.00522692	0.0226953	0.0392198	-0.0607343	-0.0136762	-0.0197749	-0.021145	0.0766102	0.0617707	-0.0491199	-0.0378331	0.144246	0.15448	0.481588	0.485816	0.553882	0.557672
Crizotinib	15	3.28972	0.642739	3.24494	-0.209042	92.0554	66.4562	75.9106	63.2662	2.52472	1.17733	3.23511	2.31239	84.699	49.0719	11.8053	0.938063	3.29521	0.992858	0.723944	0.803307	0.992366	0.422245	0.992916	8.08742	5.22892	11.865	9.6872	6.87354	2.7825	-3.84067	-1.60216	1.0587	6.91161	-6.87181	-3.01664	2.64765	0.999969	3.33736e-05	0.0107191	0.981503
Curcumin	50	0.33876	-0.128058	0.142923	0.312915	37.6257	26.4477	35.8841	26.9835	1.3074	0.172978	1.26543	0.915269	20.7925	15.7663	1.02645	0.371295	0.28651	0.62437	0.452125	0.635745	0.553392	0.615235	0.605818	0.0780169	0.199254	0.20117	0.209699	0.00176582	-0.126042	-0.111342	-0.121386	0.118625	-0.313083	-0.199216	-0.228551	0.296665	0.384705	0.425845	0.415123	0.609449
Cycloheximide	10	-0.822769	-0.427327	0.318975	4.85709	16.2016	7.9068	15.9724	8.61334	3.49652	0.541459	2.67401	2.23733	24.4194	11.3393	3.60761	0.907612	1.00699	0.225455	0.345023	0.79599	0.617385	0.999315	0.819132	-0.289613	-0.432523	-0.252772	-1.02599	-0.207246	0.147046	-0.0221105	0.748289	-0.0338715	0.365256	-0.0395606	1.40892	-0.0847079	0.633645	0.485169	0.892196	0.468277
Deoxycholate-Na	10	0.235984	0.410984	0.308361	0.214817	35.73	25.6288	29.9771	30.2875	0.716063	0.967235	-1.24267	0.146874	24.2008	21.1538	0.475484	0.0595822	0.132721	0.587582	0.649417	0.522328	0.613617	0.579867	0.549607	-0.036599	-0.149396	0.0407897	-0.0679689	0.0486942	0.112926	-0.0645472	0.0420306	-0.0441153	0.280503	-0.115489	0.0791374	-0.110326	0.603664	0.456799	0.529642	0.458722
Dibutyryl cAMP-Na	10	2.11183	-0.128767	1.3058	-0.139882	70.3295	60.876	64.7201	76.2339	-7.88642	-0.102987	-12.2118	-6.73375	44.7496	34.8327	3.01559	-2.73167	0.841737	0.959602	0.451862	0.0163426	0.876392	0.447736	0.779474	4.023	3.56525	5.22152	4.14468	4.54196	0.405304	-1.21899	-0.116686	-0.6059	1.00676	-2.18104	-0.219702	-1.51527	0.819081	0.0365597	0.418349	0.0933918
Dihydrocapsaicin	10	0.509777	0.326327	0.6316	0.421705	40.7801	28.698	36.4445	29.3205	1.44316	0.55444	1.25447	1.08402	30.86	20.0787	3.01582	0.439753	0.841802	0.682366	0.619986	0.659177	0.720592	0.653069	0.779491	0.0465086	0.189363	0.118075	0.0960681	0.17039	-0.147519	-0.0592236	-0.0391151	-0.0861491	-0.366432	-0.105964	-0.0736479	-0.215447	0.365946	0.460347	0.47241	0.419903
DTT	10	0.415253	0.0566063	1.16173	0.347031	39.0366	29.2313	37.285	42.0452	-0.329605	0.132263	-6.22543	-2.14092	41.7814	29.2914	3.76025	-0.868504	1.04959	0.650873	0.521215	0.213702	0.851016	0.627276	0.828408	0.0418649	0.195017	0.117266	0.0811612	-0.0108088	-0.157897	-0.0630525	-0.0288324	0.0954288	-0.39221	-0.112815	-0.0542871	0.238654	0.357022	0.457795	0.479654	0.588552
EBSS	0	0.0235616	1.32065	0.546186	0.682152	31.812	23.5045	31.7247	31.9762	-0.0934022	0.0444037	-3.68127	-1.24342	29.1003	24.2545	1.13129	-0.504417	0.315775	0.508835	0.878785	0.319379	0.694083	0.735601	0.61625	0.538467	0.392173	0.646088	0.575806	0.325889	0.138758	-0.0986787	-0.0275407	0.24556	0.344669	-0.176558	-0.051855	0.614111	0.626447	0.434175	0.480564	0.71528
ECGC	50	0.125072	-0.0894741	-0.0939599	-0.10511	33.6843	21.9217	28.977	24.1958	2.7753	0.836816	1.20846	1.60686	15.9123	15.0012	-0.351045	0.651851	-0.0979868	0.546765	0.466497	0.726667	0.464823	0.460665	0.463321	0.336341	0.297295	0.372995	0.423312	0.0848241	0.0328532	-0.025957	-0.0769645	0.291358	0.081606	-0.0464428	-0.144913	0.728645	0.530564	0.482591	0.445871	0.74894
EHNA-HCl	10	0.137796	0.0488528	-0.0606905	-0.20136	33.919	25.4376	34.7883	22.8684	-0.413459	-0.194916	2.00948	0.467035	16.5977	14.0115	0.184455	0.189461	0.0514866	0.55149	0.518312	0.570573	0.477257	0.425059	0.519298	0.0345206	0.102885	0.0357544	-0.0271331	0.0778629	-0.0718061	0.0116336	0.0722577	-0.00303658	-0.178363	0.020815	0.136051	-0.00759407	0.43351	0.507805	0.550843	0.497152
Etoposide	10	0.572122	-0.277269	1.60999	-0.364088	41.93	28.8695	37.9171	30.9026	2.11252	0.460456	0.860499	1.14449	51.0163	28.1487	7.1745	0.464283	2.00261	0.702281	0.397498	0.667395	0.917962	0.366762	0.952751	0.289139	0.292375	0.277728	0.242661	0.176931	-0.00935909	0.0227175	0.0567202	0.14954	-0.0232476	0.0406466	0.106796	0.37398	0.491283	0.515238	0.539963	0.636677
FK-866	10	0.688706	0.380142	0.471898	0.48716	44.0804	21.7044	35.619	27.9822	10.5156	1.21297	3.26364	4.99741	27.5699	19.7761	2.02066	2.02729	0.564023	0.737508	0.638812	0.954389	0.669925	0.674968	0.699735	0.0234308	0.173065	0.132334	0.0995486	-0.0417629	-0.154068	-0.0966496	-0.0656766	0.108823	-0.382699	-0.172928	-0.123659	0.27215	0.360303	0.435513	0.45376	0.600662
Fluspirilene	10	1.1475	0.429895	2.60147	0.970705	52.5426	41.1159	56.6957	39.121	-1.89704	-1.36015	0.633547	-0.874548	71.4424	51.7137	6.59197	-0.354776	1.84001	0.848289	0.655847	0.370012	0.980203	0.810929	0.940476	0.749034	0.725678	0.923794	1.10371	1.05001	0.0110996	-0.167603	-0.345574	-0.288244	0.0275709	-0.29988	-0.650665	-0.720859	0.510338	0.389404	0.273687	0.253262
Forskolin	10	0.374638	0.581444	0.173904	-0.302279	38.2875	29.0304	37.3935	27.2879	-0.680471	-0.00273117	1.36243	0.22641	21.4307	21.2266	-0.464478	0.0918473	-0.129649	0.636905	0.705196	0.534388	0.564847	0.388548	0.451534	-0.0215068	-0.220336	-0.00868638	-0.307244	-0.106179	0.199962	0.000334553	0.296706	0.130126	0.496696	0.00059859	0.558653	0.325427	0.678098	0.500224	0.698039	0.619668
Garcinol	10	0.189386	-0.207623	0.0485826	-0.621437	34.8705	20.7878	34.9105	25.2963	4.71803	-0.0712369	1.08599	1.91093	18.8489	16.2415	0.234717	0.775202	0.0655161	0.570546	0.422765	0.761842	0.51821	0.282488	0.524549	-0.107717	-0.101721	-0.0534619	-0.219793	-0.124152	-0.00654153	-0.040808	0.122937	0.0624643	-0.0162489	-0.0730147	0.231472	0.156215	0.493907	0.472647	0.58594	0.558314
Geldanamycin	10	0.498442	-0.283339	0.354645	-0.0509903	40.571	26.4044	38.2587	24.2572	3.48278	0.188979	3.87668	2.51615	25.1543	12.5785	3.46462	1.02072	0.967075	0.678669	0.395319	0.822164	0.629942	0.480888	0.810093	0.0194431	-0.146705	0.0507291	-0.0668369	-0.0544389	0.166239	-0.0185126	0.0969361	0.117866	0.412929	-0.0331231	0.182516	0.294766	0.650081	0.487581	0.568019	0.608771
Glucosamine HCl	10	0.580994	0.131305	1.56702	1.43779	42.0937	29.4399	37.9214	31.6814	1.68619	0.484806	0.508724	0.893241	50.1311	30.2666	6.22113	0.362359	1.7365	0.705056	0.549081	0.632635	0.912976	0.896291	0.931166	0.0905836	0.276416	0.144505	0.228583	0.0880291	-0.19173	-0.0417503	-0.127729	0.0425281	-0.476248	-0.0747005	-0.240495	0.106357	0.328634	0.472017	0.41078	0.539799
Go6850	10	3.33666	5.8436	4.67693	0.530345	92.9212	87.5485	91.9116	88.2578	-16.9979	-1.62977	-9.77301	-9.4669	114.2	83.0345	10.9865	-3.84042	3.06663	0.99334	0.999844	0.00313925	0.999103	0.689015	0.990048	2.27176	2.5296	3.62264	3.01133	2.85082	-0.29563	-1.36102	-0.733012	-0.617578	-0.734331	-2.43517	-1.38015	-1.54448	0.249459	0.0252647	0.112024	0.0897479
HA 14-1	10	0.226795	-0.233187	0.320794	0.146513	35.5605	24.3742	35.943	29.4232	1.79184	-0.154996	-0.847505	0.263112	24.4569	22.6144	0.104975	0.106736	0.0293015	0.584237	0.413436	0.539941	0.618029	0.554722	0.510986	0.0115744	0.01636	-8.08828e-05	-0.0511235	0.69951	-0.00700248	0.0247526	0.0733341	-0.664827	-0.0173938	0.044288	0.138077	-1.66264	0.493478	0.516602	0.551595	0.0762827
Hydroxychloroquine	10	1.75947	-0.0281731	1.37565	-0.258298	63.8303	53.9802	58.5936	53.8117	-6.00788	0.0246006	-2.78547	-2.92292	46.1887	25.1078	6.5239	-1.18573	1.82101	0.933343	0.489437	0.144476	0.887303	0.404332	0.938861	1.07602	1.50795	0.922059	1.05076	1.12076	-0.455252	0.161101	0.0344175	-0.034255	-1.13083	0.288246	0.0648032	-0.0856671	0.154957	0.606439	0.524282	0.467919
Hydroxycitrate	10	0.200616	-0.67655	0.0880933	-0.520202	35.0777	24.4638	37.8189	27.1575	1.35641	-0.573838	0.173171	0.318582	19.6629	14.8008	0.953406	0.129238	0.266123	0.574668	0.266037	0.548313	0.532987	0.314254	0.598492	-0.0500999	-0.0215913	-0.0661349	-0.152796	-0.0440497	-0.0301883	0.0295578	0.113467	0.0377086	-0.0749863	0.0528855	0.213641	0.0943039	0.47191	0.519822	0.579437	0.535305
Imatinib mesylate	10	0.589259	-0.0142214	0.831121	0.0945425	42.2461	36.4831	37.4113	37.1526	-4.93185	0.601952	-2.35357	-2.22782	34.9704	25.6698	2.6339	-0.903756	0.735197	0.707627	0.494667	0.204951	0.776725	0.535394	0.750783	0.0504319	0.30836	0.0600257	0.10975	0.0364242	-0.264277	0.00311783	-0.0488916	0.0554468	-0.656453	0.0055785	-0.0920556	0.138665	0.271964	0.502092	0.465534	0.551813
Imiquimod	10	0.401422	-0.083544	0.277952	-0.0366395	38.7815	21.6025	34.2814	30.4395	6.77352	0.644981	-0.127029	2.43049	23.5743	18.7186	1.02724	0.985972	0.286732	0.646144	0.468712	0.814415	0.602748	0.486264	0.605897	0.0593167	0.210898	0.19638	0.165474	0.260822	-0.156552	-0.125219	-0.0958029	-0.16629	-0.388867	-0.224045	-0.180383	-0.415867	0.358173	0.416765	0.432766	0.348918
Ionomycin	10	1.21687	1.19126	NA	NA	53.8222	31.929	36.2965	28.4978	7.80649	2.58458	6.80912	5.7334	NA	NA	NA	2.32585	NA	0.861202	0.856545	0.970367	NA	NA	NA	0.0563267	0.0200858	0.152825	0.0811898	0.0800078	0.0339712	-0.0843776	-0.0144	0.0165456	0.0843829	-0.15097	-0.0271132	0.0413782	0.531601	0.443627	0.489834	0.515512
L-690.330	10	0.303398	-0.0237222	1.64525	0.246057	36.9735	31.8208	36.9186	33.5089	-4.29826	-0.117266	-2.47548	-2.297	51.7428	37.9487	4.35992	-0.93182	1.21698	0.61185	0.491105	0.198177	0.921859	0.591238	0.861221	0.0864208	0.187631	0.0907888	0.0717886	0.0827151	-0.105851	0.00814484	0.0251057	0.0438302	-0.26293	0.0145729	0.0472704	0.109613	0.40266	0.505465	0.517719	0.541013
Licochalcone A	10	0.0844424	0.386888	0.352419	0.707186	32.9349	27.2746	36.731	27.1662	-2.88146	-0.703011	-0.671903	-1.41879	25.1084	20.3254	1.03433	-0.575558	0.288712	0.531624	0.641144	0.296643	0.629163	0.742839	0.606606	-0.000934569	0.0141387	0.0775221	0.0067773	-0.0140394	-0.0172587	-0.0658519	0.00285041	0.055988	-0.0428699	-0.117824	0.00536691	0.140018	0.483929	0.455931	0.502013	0.552315
Lithium Chloride	10	0.280722	0.0852683	0.581193	-0.0706789	36.5552	25.4056	37.8985	30.5185	1.52728	-0.361539	-1.04238	0.0411195	29.8215	22.0762	2.0492	0.0166809	0.57199	0.603743	0.531932	0.506255	0.705118	0.47352	0.702239	0.0630373	0.082815	0.0951949	-0.0678828	0.627463	-0.0229352	-0.0196708	0.141575	-0.539368	-0.05697	-0.0351954	0.266565	-1.34888	0.478649	0.486805	0.598651	0.116776
Loperamide-HCl	10	2.7769	0.233616	2.03121	0.274825	82.5965	53.7979	65.3321	52.1512	7.76382	1.66843	5.46164	4.96463	59.6942	44.8633	4.8373	2.01399	1.35023	0.984713	0.586721	0.953513	0.954645	0.601624	0.883433	1.09763	1.01375	1.32193	1.78248	1.13911	0.0675516	-0.2197	-0.676634	-0.0315218	0.167795	-0.393093	-1.274	-0.0788316	0.562593	0.356718	0.128868	0.470473
LY294002	10	0.465741	-0.579799	0.469649	-0.450147	39.9678	25.5845	37.0882	19.5475	3.82907	0.311438	6.15551	3.432	27.5236	23.3411	0.893924	1.39225	0.24952	0.66788	0.295317	0.889769	0.669179	0.337329	0.592493	0.21466	0.13585	0.204565	0.0353917	0.282061	0.0749026	0.0218735	0.189782	-0.0329134	0.186055	0.0391365	0.357332	-0.0823117	0.569321	0.514672	0.630881	0.469172
Metformin-HCl	10	0.45231	0.0322598	0.517384	0.426037	39.7201	30.0575	38.209	36.8157	-0.623646	0.0674397	-3.16435	-1.24018	28.507	21.7105	1.72792	-0.503103	0.482311	0.663396	0.512095	0.319808	0.684834	0.65454	0.67337	0.101741	0.104969	0.202881	0.131484	0.128112	-0.00669882	-0.0893412	-0.0193473	0.0124825	-0.0166396	-0.159851	-0.0364281	0.031217	0.49376	0.440341	0.486343	0.511704
MG132	10	0.917827	1.5771	2.46387	2.53453	48.3065	29.4641	36.2202	37.8165	6.16474	1.75151	-0.331225	2.52834	68.6076	29.8626	12.4654	1.02567	3.47946	0.798467	0.914171	0.823247	0.975774	0.978157	0.994617	0.892454	1.32844	0.964916	1.86815	0.844814	-0.45677	-0.0655795	-0.967584	0.0659285	-1.1346	-0.117336	-1.82182	0.164878	0.154218	0.456112	0.0610695	0.561516
Minoxidil	10	0.850489	-0.327815	0.558125	-0.515127	47.0644	28.254	37.8611	34.162	6.42084	1.25926	1.13346	2.93785	29.3463	20.857	2.27192	1.19179	0.634157	0.781723	0.379488	0.856643	0.697873	0.315897	0.721364	0.103063	0.189586	0.272355	0.286009	0.0867062	-0.0911915	-0.157935	-0.17275	0.0563562	-0.226516	-0.282581	-0.325263	0.140939	0.415865	0.395591	0.38039	0.552656
Niclosamide	10	3.12724	1.41531	1.63237	0.832983	89.0585	59.6333	79.6753	53.5189	6.87135	0.0253798	7.26564	4.72079	51.4774	36.1831	4.82246	1.91507	1.34609	0.990905	0.893115	0.946476	0.920456	0.777209	0.882791	6.53564	4.79935	9.14692	6.89138	4.1174	1.66637	-2.65693	-0.35443	2.3408	4.1392	-4.75384	-0.667339	5.854	0.997992	0.000799473	0.268743	0.999846
Niguldipine	10	2.63266	1.45477	2.64969	0.821434	79.9361	53.3948	62.3155	47.2432	6.2212	1.81415	7.03952	5.02496	72.4359	42.9306	9.65912	2.03846	2.69614	0.98109	0.898636	0.955114	0.981559	0.774195	0.982778	1.99332	1.32313	2.56294	3.04812	1.58934	0.649476	-0.572998	-1.04827	0.400659	1.61327	-1.02522	-1.97373	1.00199	0.918333	0.176851	0.0492379	0.81802
Nimodipine	10	2.8074	-0.186196	1.4421	-0.0509971	83.1592	57.0781	72.8048	53.0488	5.03787	0.381791	5.20295	3.54087	47.5576	33.4646	4.37197	1.43642	1.22034	0.985387	0.430627	0.8961	0.896892	0.480885	0.861823	0.420087	0.603387	0.410762	0.435972	0.480404	-0.193826	0.0197737	-0.00590065	-0.0315081	-0.481454	0.0353796	-0.0111101	-0.0787974	0.326913	0.513264	0.495834	0.470485
Nitrendipine	10	1.70316	0.261181	1.38567	0.964481	62.7917	29.6073	52.413	35.733	16.5235	1.00074	6.46275	7.99566	46.395	31.7621	4.51773	3.24358	1.26103	0.927891	0.596709	0.99235	0.888796	0.809493	0.868931	0.154024	0.243095	0.191872	0.148404	0.758517	-0.0944964	-0.025984	0.0159914	-0.583147	-0.234725	-0.0464912	0.0301095	-1.45837	0.412876	0.482573	0.511289	0.100874
Nocodazole	10	1.59951	0.479347	1.18992	0.0783763	60.88	49.095	52.624	46.3509	-3.47865	0.668381	0.042106	-0.92272	42.3623	34.0665	2.46394	-0.374318	0.687757	0.916772	0.672391	0.363206	0.856299	0.529357	0.737233	1.16204	0.913266	1.0003	1.87638	0.663563	0.233857	0.168367	-0.706261	0.521538	0.580892	0.301246	-1.32979	1.30429	0.705024	0.611084	0.119763	0.876147
Norclomipramine-HCl	10	1.32791	0.869061	2.29788	-0.0948827	55.8703	41.8422	44.7046	33.8838	-0.179758	1.35418	4.73579	1.97007	65.188	49.9787	5.06176	0.799193	1.41288	0.87994	0.786439	0.768309	0.969136	0.464479	0.892767	2.45226	1.27407	2.93722	3.6168	2.60684	1.15816	-0.490757	-1.15878	-0.186501	2.87683	-0.878074	-2.18181	-0.466414	0.986813	0.211299	0.0365191	0.331896
NVP-BEZ235	10	0.337323	0.144296	NA	NA	37.5992	27.5231	33.7981	22.9782	0.260758	0.552209	3.39426	1.40241	NA	NA	NA	0.568912	NA	0.623865	0.553901	0.701273	NA	NA	NA	0.788596	0.626633	0.94472	0.72352	0.481794	0.151108	-0.149103	0.0746698	0.335239	0.375346	-0.266778	0.140592	0.838387	0.637151	0.401272	0.552528	0.778609
Paclitaxel	3	0.0458829	1.26257	0.519137	0.016103	32.2237	24.8444	26.473	21.1402	-1.07515	1.0726	2.26756	0.755003	28.5431	18.1806	2.84032	0.30628	0.792814	0.517199	0.869194	0.612877	0.685401	0.506038	0.766602	0.235421	0.135966	0.238704	0.645877	0.0761864	0.0955443	0.00827573	-0.400732	0.199405	0.237328	0.0148071	-0.754519	0.498684	0.58807	0.505552	0.243833	0.678748
PD-98059	10	0.234281	0.496519	0.0694445	-0.0254097	35.6986	24.8615	34.472	24.3277	1.4264	0.136499	1.92805	1.16365	19.2787	14.0151	1.07113	0.472054	0.298983	0.586962	0.67804	0.669977	0.526018	0.490472	0.610277	0.0243232	-0.0248562	0.0325059	-0.163663	-0.0417849	0.0475457	0.00470626	0.198767	0.109737	0.118101	0.00842054	0.374249	0.274437	0.544173	0.503158	0.63677	0.601485
Penitrem A	10	0.692333	0.748764	2.07481	0.799852	44.1473	36.8731	39.8039	36.942	-3.92694	0.454292	-1.49545	-1.65603	60.5924	43.0711	5.69348	-0.671799	1.58921	0.73856	0.754572	0.26743	0.957394	0.768485	0.915585	0.159677	0.230829	0.326657	0.526779	0.146772	-0.0764046	-0.155974	-0.357219	0.0511888	-0.189786	-0.279072	-0.672592	0.128016	0.429307	0.39685	0.267198	0.547859
Phenformin	3000	0.159212	0.852505	-0.131642	-0.0567779	34.314	27.8278	34.1976	29.4496	-2.41073	-0.0257165	-1.35054	-1.26233	15.136	13.8847	-0.260039	-0.512086	-0.0725842	0.559422	0.782238	0.316884	0.450794	0.478721	0.472808	0.865671	0.710425	1.05756	2.033	0.527349	0.143205	-0.185588	-1.15943	0.365427	0.355716	-0.332059	-2.18303	0.913883	0.630316	0.37799	0.0364546	0.797513
PI-103	10	2.78393	0.214503	2.68064	0.446426	82.7262	46.4794	67.8293	43.3895	14.8493	1.22952	10.192	8.75695	73.0735	36.5312	11.8653	3.55241	3.31194	0.984871	0.579752	0.995173	0.98238	0.661422	0.99309	2.37497	1.9994	3.26164	2.37262	1.85221	0.345286	-0.894523	0.00973058	0.511809	0.857674	-1.6005	0.0183213	1.27996	0.783556	0.0831154	0.50687	0.872132
Pifithrin-a	10	0.150834	0.646327	0.429219	0.720488	34.1594	24.3515	30.3195	21.645	0.798339	0.663127	2.7572	1.40622	26.6906	9.30161	4.99496	0.570459	1.39424	0.556323	0.725018	0.701759	0.655619	0.746633	0.89006	1.70302	1.25112	1.96292	2.52628	0.481631	0.432203	-0.259435	-0.816049	1.249	1.07357	-0.464188	-1.5365	3.12359	0.833461	0.332637	0.0907302	0.990855
Pimozide	10	2.77526	0.897375	2.39547	0.406799	82.5663	61.3978	73.5398	58.5475	0.48151	0.155679	2.03362	0.890269	67.1985	48.5216	6.18178	0.361153	1.72551	0.984676	0.793485	0.632215	0.973227	0.647986	0.930103	1.2225	1.04374	1.56817	2.10528	1.57529	0.161994	-0.342654	-0.875	-0.355029	0.402387	-0.613084	-1.6475	-0.887877	0.646475	0.285034	0.0778987	0.208859
Plumbagin	10	0.00589343	3.04368	NA	NA	31.4861	30.2949	30.1761	27.2313	-6.81658	0.278904	-1.27489	-2.60419	NA	NA	NA	-1.05644	NA	0.50221	0.989703	0.170138	NA	NA	NA	0.161235	0.076201	0.333551	0.751623	0.0483966	0.0819699	-0.161353	-0.580796	0.153846	0.203609	-0.288697	-1.09355	0.384747	0.575766	0.393399	0.16242	0.640404
PMSF	10	0.413769	-0.122749	0.4834	-0.656566	39.0092	29.7906	40.8078	35.3418	-0.883731	-0.519241	-2.65598	-1.35298	27.8068	19.6621	2.13464	-0.548862	0.59584	0.650367	0.454099	0.305065	0.673729	0.271931	0.709666	0.0642398	0.120056	0.100342	0.120534	0.300601	-0.0595002	-0.0236485	-0.0458819	-0.202251	-0.147796	-0.0423124	-0.0863889	-0.505802	0.444802	0.484138	0.467649	0.318928
Quercetin	50	0.368878	0.261046	-0.0253454	-0.359613	38.1812	23.0498	33.7058	24.6127	4.956	0.658558	2.74955	2.78804	17.3259	16.1308	-0.2351	1.13102	-0.0656232	0.634905	0.59666	0.84508	0.490497	0.368323	0.475411	0.0142691	-0.0227402	-0.0110222	-0.250563	0.00123209	0.0353456	0.0384579	0.275725	0.0554834	0.087797	0.0688098	0.51915	0.138756	0.532876	0.525781	0.685405	0.551847
Quinine HCl-2H2O	10	0.546295	-0.0154895	0.182432	-0.279346	41.4536	31.6077	43.8397	32.0625	-0.848508	-0.700937	0.0541638	-0.498427	21.6064	14.8948	1.56768	-0.202196	0.437583	0.694118	0.494192	0.424752	0.567988	0.396752	0.658446	0.169736	0.170266	0.0863356	0.107597	0.107065	-0.00492457	0.0959348	0.0725616	0.102046	-0.0122324	0.171649	0.136623	0.255202	0.495413	0.564015	0.551055	0.594549
Rapamycin	20	2.97822	0.59599	0.469931	0.215743	86.3099	46.4283	71.9924	50.3358	17.4948	1.01494	7.88764	8.79912	27.5294	26.1657	0.0152652	3.56952	0.00426095	0.988652	0.709712	0.995294	0.669273	0.580205	0.501598	0.591033	0.517245	0.749626	1.35967	0.391679	0.0644817	-0.150315	-0.759856	0.230465	0.16017	-0.268947	-1.4307	0.576362	0.559776	0.400491	0.104701	0.703609
Resveratrol	100	1.10702	0.263071	0.585471	0.654391	51.796	41.4542	43.7095	29.1007	-2.76125	0.911316	5.69241	1.28082	29.9097	29.4144	-0.209321	0.519589	-0.0584274	0.840309	0.597391	0.685547	0.70645	0.727423	0.478104	0.316627	0.295826	0.163422	0.290818	0.233227	0.014629	0.165236	0.0359871	0.119148	0.0363377	0.295644	0.0677584	0.297972	0.513623	0.609085	0.525388	0.609916
Rilmenidine	10	0.500549	0.0488089	0.437019	0.0282715	40.6099	28.3157	36.777	36.4177	1.68509	0.467203	-2.60281	-0.150172	26.8513	19.1247	1.98578	-0.06092	0.554289	0.679358	0.518295	0.477171	0.658255	0.5106	0.696658	0.0282568	0.00066063	0.136075	0.0646683	-0.0264081	0.0256014	-0.0955887	-0.0259256	0.0978643	0.0635928	-0.17103	-0.0488141	0.244745	0.523829	0.436213	0.481703	0.590762
Rockout	10	0.55813	-0.0984118	0.416304	0.0474901	41.6719	28.9362	40.7206	26.6175	1.86186	-0.0942966	3.0479	1.60515	26.4246	19.942	1.58968	0.651159	0.443726	0.697874	0.463162	0.726461	0.651231	0.517801	0.660515	0.124521	0.16989	0.17676	0.0432896	0.158258	-0.049758	-0.0402763	0.09174	0.00426115	-0.123597	-0.0720633	0.172733	0.0106565	0.453784	0.473003	0.564415	0.503996
Rolipram	10	0.122123	-0.328005	0.543903	-0.279538	33.6299	22.5767	34.5637	23.9278	2.11013	-0.198055	1.33028	1.08078	29.0533	23.4155	1.37729	0.438439	0.38444	0.545668	0.379421	0.658734	0.693356	0.396683	0.640299	-0.00818481	-0.0890354	-0.00259317	-0.0776705	-0.0389161	0.0801252	0.00752338	0.0801573	0.07431	0.199027	0.013461	0.150924	0.185839	0.574086	0.505048	0.556356	0.569242
Rotenone	10	0.119808	0.964581	1.24967	0.364266	33.5872	24.5867	32.1457	26.4767	0.158957	0.239688	-0.047816	0.116943	43.5933	28.9194	4.4762	0.0474399	1.24943	0.544808	0.809517	0.517782	0.866979	0.6333	0.866938	0.0646394	0.102799	0.0920184	0.142121	0.146223	-0.0416003	-0.0148721	-0.0670972	-0.0431988	-0.103333	-0.0266095	-0.126334	-0.108034	0.461327	0.490023	0.452766	0.459576
Rottlerin	10	2.90461	0.586944	1.89135	1.00544	84.9521	63.8289	68.9223	53.2942	-0.112294	1.37052	5.77506	2.34443	56.8129	46.805	3.27784	0.95106	0.914939	0.987344	0.706908	0.806369	0.944644	0.818788	0.797769	3.36479	2.79362	3.34041	3.59625	2.68277	0.529644	0.0159373	-0.225722	0.647171	1.31561	0.0285154	-0.425001	1.61848	0.877978	0.510692	0.345812	0.918917
Salicylate	5000	-0.104207	-0.252701	-0.0699251	-0.202325	29.4553	22.4881	27.7123	24.2172	-0.830039	0.419732	-0.46159	-0.290632	16.4075	15.3607	-0.299151	-0.1179	-0.0835017	0.461002	0.406356	0.455902	0.473802	0.424705	0.468728	-0.144935	-0.203311	-0.117081	-0.341752	-0.0259627	0.0592683	-0.013999	0.207836	-0.075629	0.14722	-0.0250474	0.391325	-0.189138	0.554984	0.490608	0.642674	0.429545
SB-216763	10	0.475162	1.02676	0.0161183	6.02163	40.1416	39.136	45.5712	34.2162	-8.99108	-1.22058	-1.6107	-3.94079	18.1801	15.9767	0.095787	-1.59865	0.0267369	0.671007	0.823486	0.0833271	0.506044	0.999881	0.510025	0.458869	0.265141	0.677758	0.507799	0.683208	0.18799	-0.210142	-0.0390402	-0.201182	0.466958	-0.37599	-0.073507	-0.503129	0.668285	0.362626	0.472463	0.319799
SB202190	10	2.09246	-0.00983238	1.93478	0.251299	69.9722	45.0614	56.4214	49.7977	6.96276	1.36697	1.76724	3.36566	57.7075	28.5704	9.2588	1.36534	2.5844	0.958461	0.496313	0.885746	0.947953	0.593137	0.979699	0.577567	0.611814	0.523542	0.508631	0.694681	-0.0448921	0.0637432	0.0788185	-0.0943829	-0.11151	0.114051	0.148404	-0.236038	0.458281	0.542665	0.555423	0.412399
SB204990	100	-0.0214721	-0.57217	0.0369404	-0.486816	30.9813	23.1638	31.2814	23.136	-0.369821	-0.00170317	0.714372	0.114283	18.6091	15.7113	0.320594	0.0463608	0.089487	0.491949	0.297704	0.517378	0.513849	0.325146	0.533507	0.963031	0.812395	1.33592	2.21982	-0.00736707	0.137152	-0.368375	-1.24914	1.01223	0.340679	-0.659104	-2.35194	2.53143	0.625045	0.271178	0.0285285	0.978058
SMER28	10	1.623	0.142943	1.3324	0.156647	61.3132	42.8569	52.4678	43.2187	2.79469	0.763625	1.88488	1.8144	45.2975	25.1471	6.21656	0.736043	1.73522	0.919421	0.553399	0.751021	0.880649	0.558474	0.931044	0.285848	0.427168	0.300838	0.202475	0.177928	-0.14935	-0.00383021	0.0936669	0.145228	-0.37098	-0.00685311	0.176361	0.363194	0.364365	0.49743	0.565752	0.632926
Sodium Valproate	10	-0.0686333	-0.126684	0.13331	0.273866	30.1114	23.1484	29.9327	25.8988	-0.985399	0.112522	-1.10238	-0.658418	20.5944	19.4059	-0.173782	-0.267099	-0.0485076	0.474285	0.452636	0.401157	0.549825	0.601279	0.481818	-0.00822265	0.0353851	0.00161607	-0.0648703	0.0704758	-0.0460938	0.00324953	0.0673028	-0.0381495	-0.114495	0.00581414	0.126721	-0.0954066	0.45717	0.50218	0.547378	0.464283
Sorafenib tosylate	10	1.60578	0.503288	1.70984	0.291417	60.9956	44.6567	56.0971	53.4911	0.845092	0.0479689	-3.72606	-0.944333	53.0733	37.3695	4.98109	-0.383085	1.39036	0.917486	0.680252	0.36017	0.928558	0.607574	0.88949	0.193332	0.212917	0.227753	0.478557	0.368701	-0.0245841	-0.0227881	-0.275282	-0.143262	-0.0610658	-0.040773	-0.518316	-0.358277	0.477116	0.484715	0.314864	0.368789
SP600125	10	0.744246	0.25914	0.374134	0.721138	45.1048	29.9182	40.0163	25.7439	3.41105	0.56231	4.86086	2.94474	25.5558	19.4472	1.45624	1.19459	0.406477	0.753315	0.595972	0.857158	0.636731	0.746817	0.647876	0.0296654	0.0608557	0.0263735	-0.139539	0.0235123	-0.0340368	0.0162195	0.179954	0.0479686	-0.0845459	0.0290203	0.338827	0.119963	0.468338	0.510881	0.624394	0.544865
Spermidine	100	0.430085	2.10522	0.160087	0.117217	39.3102	23.933	33.1586	29.7098	4.9302	0.932479	0.470059	2.11091	21.1461	12.8601	2.04956	0.856329	0.572091	0.655912	0.959216	0.783214	0.559746	0.543844	0.702271	0.43636	0.319898	0.666727	0.703548	0.342468	0.109949	-0.221547	-0.257549	0.126507	0.273109	-0.396398	-0.484927	0.316376	0.601007	0.355581	0.325768	0.616463
STF-62247	10	2.82096	-0.336459	2.15722	0.0363392	83.4092	53.9796	73.7615	62.6806	8.17909	0.244394	0.156743	2.86008	62.2901	31.3771	9.90127	1.16024	2.76373	0.985677	0.376439	0.850733	0.96216	0.513624	0.984413	2.51049	2.13028	3.87589	3.19335	1.9846	0.348081	-1.37717	-0.676541	0.51115	0.864618	-2.46407	-1.27383	1.27831	0.785317	0.024219	0.128898	0.871856
Suramin-6Na	10	0.398761	0.0717329	0.918323	0.929669	38.7324	28.0464	36.2028	29.118	0.581924	0.284393	0.559528	0.475282	36.7669	27.4627	2.66984	0.192807	0.745229	0.645231	0.526874	0.571803	0.798587	0.80131	0.753588	0.0170726	0.183774	0.126458	0.0848402	0.203631	-0.171287	-0.0970938	-0.0573071	-0.14972	-0.42547	-0.173723	-0.107901	-0.374429	0.345652	0.43522	0.459625	0.363167
Tamoxifen citrate	10	1.11233	0.38081	2.37611	0.996191	51.894	39.8628	46.1466	43.936	-1.16993	0.478545	-2.19252	-0.961302	66.7996	54.0766	4.31789	-0.389969	1.20525	0.841375	0.639044	0.357793	0.972459	0.816721	0.859104	0.475568	0.557063	0.576698	0.809303	0.543796	-0.0913648	-0.0917411	-0.324234	-0.0412247	-0.226946	-0.164145	-0.610486	-0.103097	0.415708	0.438755	0.285829	0.461415
Tamoxifen	10	0.586305	1.16872	-0.0251975	0.144216	42.1916	26.398	34.6429	30.3035	4.66314	1.10225	1.28307	2.34949	17.3289	15.025	0.110617	0.95311	0.0308765	0.70671	0.85234	0.806849	0.490552	0.553871	0.511577	0.190314	0.0976237	0.232397	0.183128	0.148771	0.089323	-0.0304795	0.0175098	0.0797442	0.221874	-0.0545346	0.0329683	0.199429	0.582443	0.479561	0.512361	0.574233
Taxotere	3	0.433273	0.816121	0.691	-0.206505	39.369	29.5606	29.9745	29.8361	-0.403319	1.52655	0.425633	0.51629	32.0837	20.2818	3.35773	0.209442	0.93724	0.65699	0.772799	0.577901	0.738174	0.423174	0.803112	0.231883	0.0926804	0.184205	0.47928	0.0643732	0.135905	0.0595843	-0.237458	0.208011	0.337583	0.10661	-0.447098	0.520206	0.623956	0.539894	0.338352	0.685747
Temozolomide	10	0.629532	-0.35394	0.383119	-0.0220488	42.9889	25.6378	39.8327	24.476	5.96713	0.27111	4.70821	3.64882	25.7409	19.9326	1.36623	1.48021	0.381353	0.719967	0.370305	0.902059	0.639842	0.491732	0.639231	0.138268	0.139521	0.169687	0.0469077	0.173292	-0.00521338	-0.0194131	0.101862	0.00254482	-0.0129498	-0.0347344	0.191792	0.00636423	0.495144	0.486978	0.57143	0.502387
Thapsigargin	10	0.599288	1.26066	1.69233	1.07338	42.4311	27.032	34.692	32.2507	4.23097	1.13	0.336998	1.89932	52.7127	44.8324	2.53506	0.770493	0.707607	0.71073	0.868869	0.760558	0.926797	0.83342	0.74296	0.0816213	-0.142874	0.160233	0.668034	-0.0234684	0.224532	-0.0665406	-0.576708	0.148159	0.557728	-0.119056	-1.08586	0.370526	0.697747	0.455472	0.163997	0.635478
Timosaponin A-III	10	0.595893	2.09009	NA	NA	42.3685	18.5934	24.5462	25.9634	12.2472	2.98462	3.67043	6.30075	NA	NA	NA	2.55601	NA	0.709682	0.958319	0.978835	NA	NA	NA	0.931848	0.443307	1.29156	0.832081	0.479766	0.48028	-0.354915	0.109211	0.480445	1.19299	-0.635022	0.205629	1.20153	0.856865	0.278376	0.576505	0.858427
Tolazamide	10	0.371882	0.248617	0.12232	-0.240341	38.2366	29.14	36.9408	32.4334	-0.822041	0.0726424	-1.40568	-0.71836	20.368	15.7033	0.905525	-0.291416	0.252758	0.635949	0.592166	0.392427	0.545742	0.410836	0.593665	0.0627298	0.0567927	0.0691099	-0.0450843	0.0426322	0.00314792	0.00627273	0.11844	0.0613537	0.00781929	0.0112233	0.223005	0.153437	0.502932	0.504209	0.582856	0.557286
Torin 1	0.3	1.28748	-0.158035	0.926719	-0.200605	55.1246	41.0884	51.4512	42.2033	5.72736e-15	-1.30557e-15	2.13464e-15	2.18547e-15	36.9399	36.2104	-1.93825e-15	-2.61375e-15	3.09155e-16	0.873384	0.441013	0.5	0.800605	0.425336	0.5	1.00822	0.992191	1.01478	1.01742	1.02151	-5.27782e-18	-1.7283e-16	9.0322e-17	8.55729e-17	-8.73991e-18	-1.99907e-16	1.96227e-17	1.42671e-16	0.5	0.5	0.5	0.5
Trehalose	10	0.518201	0.330989	0.501787	0.054594	40.9354	26.7254	37.891	26.1271	3.44021	0.312523	3.02096	2.2579	28.1856	22.7059	1.31117	0.915956	0.365986	0.685098	0.621633	0.798015	0.679763	0.520461	0.633899	0.223646	0.1711	0.231957	0.0236108	0.190981	0.0481386	0.00329201	0.210563	0.0696666	0.119574	0.00589014	0.39646	0.174227	0.54472	0.502209	0.64444	0.564966
Trifluoperazine-2HCl	10	2.86905	0.102786	3.02548	0.167455	84.2963	62.2455	71.4257	63.7653	0.925263	0.80983	-0.0746141	0.553493	80.1776	54.9462	8.47678	0.224534	2.36611	0.98666	0.538468	0.583413	0.989421	0.562467	0.972055	0.919271	0.954867	0.90984	1.41296	0.9885	-0.051096	0.0166627	-0.48499	-0.054944	-0.12692	0.0298133	-0.913165	-0.137407	0.452548	0.511178	0.202661	0.448654
TTFA	10	0.559083	-0.0170663	0.493782	0.584789	41.6895	32.5972	37.9186	35.6819	-1.62285	0.423259	-1.78641	-0.995336	28.0207	22.2704	1.39235	-0.403776	0.388644	0.698176	0.493601	0.353049	0.677143	0.706238	0.64175	0.0581255	0.12446	0.0672172	-0.0293529	0.405373	-0.0700814	0.00357361	0.098084	-0.316034	-0.174079	0.00639398	0.184678	-0.790357	0.435089	0.502398	0.568815	0.234058
Tunicamycin	10	0.165104	0.974895	1.244	1.34149	34.4227	22.7849	32.3491	27.0331	2.48568	0.330621	-0.017306	0.932998	43.4764	24.5336	5.8048	0.378487	1.62029	0.561599	0.811891	0.638239	0.865995	0.882076	0.919119	-0.0607375	-0.221412	-0.0868999	-0.203644	-0.0794918	0.161823	0.0398182	0.153744	0.0635043	0.401961	0.0712437	0.289477	0.158815	0.646329	0.526691	0.60688	0.559276
UK5099	1	-0.0525316	-0.125839	0.00858223	-0.297109	30.4084	22.8243	28.7994	21.8232	-0.460582	0.366362	1.19084	0.365542	18.0248	15.0918	0.320255	0.148288	0.0893925	0.480311	0.45295	0.55538	0.503218	0.390392	0.533472	-0.017059	-0.140351	-0.0403711	-0.0242476	-0.0309073	0.123293	0.0366682	0.0177918	0.0572132	0.306255	0.0656076	0.0334993	0.143082	0.612868	0.524583	0.51256	0.553451
Verapamil-HCl	10	0.676113	-0.0608925	1.92678	-0.192301	43.8481	31.0588	45.334	33.1769	1.41081	-0.607774	0.398093	0.400375	57.5428	35.7986	6.95083	0.162419	1.94018	0.733835	0.477181	0.560608	0.947358	0.428383	0.948352	0.172079	0.209137	0.0396468	0.0756081	0.150868	-0.0420041	0.145263	0.106934	0.0593703	-0.104336	0.259907	0.201342	0.148477	0.460954	0.596249	0.574934	0.55545
Vincristine	3	1.12105	0.94622	1.10942	-0.376757	52.0548	42.8964	43.2129	36.2018	-3.95152	1.0423	2.00133	-0.30263	40.7038	29.7994	3.24501	-0.122767	0.905776	0.843113	0.805233	0.454092	0.840791	0.36236	0.795542	1.2792	0.962412	1.34134	2.16904	0.618377	0.301184	-0.0576756	-0.882135	0.685038	0.748129	-0.103195	-1.66093	1.71318	0.754395	0.461379	0.0764636	0.928891
Wortmannin	10	-0.70687	0.349569	-0.0132134	0.195053	18.3393	12.1462	15.647	9.94515	0.995467	0.929541	2.80114	1.57538	17.5758	15.239	0.125682	0.639082	0.0350815	0.257251	0.628165	0.722846	0.495045	0.572627	0.513153	0.0955711	0.0128191	0.0168152	0.102431	0.172781	0.080585	0.0917385	0.00357311	-0.0395885	0.20017	0.164141	0.00672764	-0.0990054	0.574505	0.561244	0.502523	0.462941
Z36	10	-1.05741	4.35512	NA	NA	11.8736	13.7166	7.66853	7.67749	-5.18963	1.40257	1.47637	-0.770229	NA	NA	NA	-0.312457	NA	0.16993	0.998547	0.384927	NA	NA	NA	1.89504	1.69619	4.4129	1.28971	1.34395	0.172856	-2.533	0.614133	0.554646	0.429367	-4.5321	1.15632	1.38709	0.655668	0.00111459	0.849985	0.889007
																																								Table S1
