# Supplementary material for: Phosphorylation of eukaryotic initiation factor-2α (eIF2α) in autophagy
Source: Cell Death Dis. 2020 Jun 8;11(6):433. doi: 10.1038/s41419-020-2642-6 (PMC7280501; doi:10.1038/s41419-020-2642-6)
Supplement: Supplementary file 8 — Table S2 [file 41419_2020_2642_MOESM8_ESM.xlsx]

## Sheet: RAWdata_Inhibitors
Drug	Concentration (mM)	AG.sca WT U2OS	eIF2a.sca WT U2OS
Ctrl	NA	0	0
Guanabenz	50	0.29358	0.652345
Nelfinavir	40	0.723627	2.00327
Salubrinal	80	0.335954	0.619019
Sephin 1	50	0.125745	0.415618
Torin 1	0.3	2.06434	-0.0737012
		Table S2
